# Supplementary material for: Sirt6 reprograms myofibers to oxidative type through CREB-dependent Sox6 suppression
Source: Nat Commun. 2022 Apr 4;13:1808. doi: 10.1038/s41467-022-29472-5 (PMC8980083; doi:10.1038/s41467-022-29472-5)
Supplement: Supplementary file 4 — Source Data [file 41467_2022_29472_MOESM4_ESM.xlsx]

## Sheet: Fig. 1a
	Sedentary											Exercised
	#1	#2	#3	#4	#5	#6	#7	#8	#9	#10		#1	#2	#3	#4	#5	#6	#7	#8	#9	#10
SIRT1	0.86	-0.227	-0.023	0.296	-0.953	-0.21	-0.174	-0.53	0.03	0.185		-0.546	0.802	-0.861	-0.894	-0.465	-0.064	-0.631	-0.823	-1.014	-0.426
SIRT2	0.059	-0.772	-0.28	0.011	0.448	-0.01	0.4	0.213	-0.227	-0.233		-0.226	0.099	-0.108	-0.585	-0.65	0.315	0.258	0.453	0.081	0.041
SIRT3	-0.079	0.23	-0.157	-0.218	-0.03	0.002	-0.184	-0.009	-0.021	0.36		0.227	0.255	0.054	0.109	-0.078	-0.097	0.612	-0.076	0.108	0.278
SIRT4	-0.509	-0.163	-0.143	-0.181	0.44	0.028	-0.227	0.303	0.633	-0.733		-0.294	-0.533	0.671	-0.094	-0.217	0.171	0.154	0.453	0.276	0.039
SIRT5	0.233	-0.104	-0.177	-0.203	0.2	0.012	-0.344	0.337	-0.262	0.135		0.036	0.401	-0.074	0.015	-0.175	0.358	0.899	0.266	0.332	-0.108
SIRT6	-0.467	-0.123	0.187	0.291	-0.405	-0.223	-0.24	-0.075	0.107	0.596		0.132	-0.39	0.258	0.298	0.929	-0.31	1.126	0.509	0.823	0.338
SIRT7	0.296	-1.18	-0.266	0.128	0.275	-0.296	0.336	0.159	-0.257	0.222		0.169	0.156	-0.099	0.157	-0.403	-0.042	0.373	0.289	-0.646	-0.182
scale	-1	-0.415037	0	0.584963	1

## Sheet: Fig. 1b
	left panel							right panel
									Sedentary					Exercise
								Sirt6	1.48483	1.1374	0.743024	0.634742		1.58774	2.09954	1.58333	1.54273
								H3K9Ac	1.05753	1.12705	0.940527	0.874897		0.656282	0.660298	0.651573	0.702072

## Sheet: Fig. 1c
		Force(N)/lean mass(mg)
		WT							KO
		#1	#2	#3	#4	#5	#6		#1	#2	#3	#4	#5	#6	#7
	0	20.6799	18.3227	14.9222	20.8751	20.1964	18.065		17.1019	14.6541	12.7994	12.5227	11.9886	14.663	14.0351
	15	14.7057	13.9412	16.8353	16.7001	10.7714	14.452		10.1687	15.9102	11.9461	9.0007	13.0311	12.9379	10.9649
	30	14.7057	15.5344	18.3658	16.2826	11.2202	13.6491		11.5554	13.8167	10.6661	9.78337	13.0311	9.48781	11.4035

## Sheet: Fig. 1d
	Running time (min)
	WT	KO
	40	15
	95	35
	70	50
	100	42
	64	25

## Sheet: Fig. 1e
	Running distance (m)
	WT	KO
	560	150
	1520	490
	1120	1000
	1600	672
	1024	300

## Sheet: Fig. 1f
		Exhaustion (min)	WT	KO
		40	1
		95	1
		70	1
		100	1
		64	1
		15		1
		35		1
		50		1
		42		1
		25		1

## Sheet: Fig. 1g
	left panel												right panel
		Time	WT			KO							RER
	Dark	19:00:00	0.762667	0.847833	0.772	0.722667	0.925333	0.8735						WT				KO
		20:00:00	0.829833	0.835333	0.743167	0.77	0.935167	0.826667						#1	#2	#3		#1	#2	#3
		21:00:00	0.846167	0.875667	0.729333	0.920167	0.932	0.855333					Dark	0.806806	0.83075	0.771905		0.892675	0.929753	0.886042
		22:00:00	0.837833	0.808	0.7045	0.913	0.955333	0.8845					Light	0.771264	0.789472	0.735069		0.871694	0.879139	0.837931
		23:00:00	0.829167	0.8415	0.807667	0.938667	0.935	0.890333
		1900-01-01	0.848	0.8205	0.820667	0.9315	0.946333	0.894333
		1900-01-01 01:00:00	0.812333	0.814167	0.777833	0.935333	0.928667	0.8985
		1900-01-01 02:00:00	0.8145	0.8705	0.77783	0.93533	0.92867	0.898333
		1900-01-01 03:00:00	0.796833	0.828	0.8022	0.9356	0.9402	0.8925
		1900-01-01 04:00:00	0.763	0.782	0.7815	0.914333	0.888167	0.906167
		1900-01-01 05:00:00	0.771667	0.86	0.764	0.933	0.916833	0.910333
		1900-01-01 06:00:00	0.769667	0.7855	0.782167	0.8625	0.925333	0.902
	Light	1900-01-01 07:00:00	0.754167	0.751667	0.7945	0.840167	0.874333	0.899333
		1900-01-01 08:00:00	0.783667	0.830333	0.781	0.854167	0.7685	0.882833
		1900-01-01 09:00:00	0.775167	0.805833	0.733	0.871	0.801167	0.877833
		1900-01-01 10:00:00	0.762	0.783167	0.742333	0.825667	0.916167	0.8495
		1900-01-01 11:00:00	0.758167	0.750333	0.721667	0.828	0.919167	0.854833
		1900-01-01 12:00:00	0.7005	0.8275	0.701167	0.852	0.912833	0.795333
		1900-01-01 13:00:00	0.722667	0.811333	0.7055	0.836167	0.789167	0.839167
		1900-01-01 14:00:00	0.768667	0.778167	0.749	0.898	0.8745	0.849
		1900-01-01 15:00:00	0.7745	0.7865	0.730833	0.9145	0.901333	0.784833
		1900-01-01 16:00:00	0.842333	0.775	0.719833	0.9085	0.918	0.7865
		1900-01-01 17:00:00	0.802333	0.7625	0.706833	0.9145	0.940167	0.797833
		1900-01-01 18:00:00	0.811	0.811333	0.735167	0.917667	0.934333	0.838167

## Sheet: Fig. 1h
		Runnung time (min)
		WT	Tg
		48	90
		53	130
		96	143
		105	160

## Sheet: Fig. 1i
		Running distance (m)
		WT	Tg
		720	1350
		795	1950
		1440	2145
		1575	2400

## Sheet: Fig. 1j
		Exhaustion (min)	WT	Tg
		48	1
		53	1
		96	1
		105	1
		90		1
		130		1
		143		1
		160		1

[truncated: 91 more sheets: Fig. 1k, Suppl.Fig. 1, Suppl.Fig. 2d, Suppl.Fig. 3a, Suppl.Fig. 3b, Suppl.Fig. 3c, Suppl. Fig. 3d, Suppl.Fig. 4a, Suppl.Fig. 4b, Suppl.Fig 4d, Fig. 2b, Fig. 2c, Fig 2d, Fig. 2f, Fig. 2g, Fig. 2h, Suppl.Fig. 5a, Suppl.Fig. 5b, Suppl.Fig. 6a, Suppl.Fig. 6b …]
